# Supplementary material for: Aluminum Alloy Anode with Various Iron Content Influencing the Performance of Aluminum-Ion Batteries
Source: Materials (Basel). 2023 Jan 18;16(3):933. doi: 10.3390/ma16030933 (PMC9917774; doi:10.3390/ma16030933)
Supplement: Supplementary file 1 [file materials-16-00933-s001.zip]

Archive with 1 entries (1 files):
- materials-2150122-supplementary.pdf
